# Supplementary material for: Dendritic Homeostasis Disruption in a Novel Frontotemporal Dementia Mouse Model Expressing Cytoplasmic Fused in Sarcoma
Source: eBioMedicine. 2017 Sep 9;24:102–15. doi: 10.1016/j.ebiom.2017.09.005 (PMC5652009; doi:10.1016/j.ebiom.2017.09.005)
Supplement: Supplementary file 1 — Supplementary material [file mmc1.xlsx]

## Sheet: Sheet1
Supplementary Table
Primer set
tg dNTF-FUS	GACCTGGCCTCAAACGATT	GTAGGGCTGACTGCTCTGCT
actinb	CTAAGGCCAACCGTGAAAAG	GAGGCATACAGGGACAGCAC
mGria1	AGGGATCGACATCCAGAGAG	TGCACATTTCCTGTCAAACC
mGria2	CAGTTTCGCAGTCACCAATG	ACCCAAAAATCGCATAGACG
mGria3	CCACTTGGATTCCTCCAATAGT	GCATACACCCCTCTGGAGAA
mGria4	CTGCCAACAGTTTTGCTGTG	AAATGGCAAACACCCCTCTA
mGrik1	GATATTTGATTGTTCGCACGAG	GCCCATGAACAAAATCTGCT
mGrik2	AGTGCCACCATACCATCCAG	GCTGGCACTTCAGAGACATTC
mGrik3	AGGTCACTCATCGTCACCACT	ATCAGACTTGCGGAACATGA
mGrik4	GCCATTGAGTATGGCACGAT	TGGTAACGGGAATTTTGGAA
mGrik5	CCCCTCAGCTAGCCTCATCT	GCCTCGCACCAGTTCTTCTA
mGrin1	CATTTAGGGCTATCACCTCCA	CACTGTGTCTTTTTGGTTTTGC
mGrin2a	ATTCAACCAGAGGGGCGTA	TTCAAGACAGCTGCGTCATAG
mGrin2b	GGGTTACAACCGGTGCCTA	CTTTGCCGATGGTGAAAGAT
mGrin2c	GAAGCGGGCCATAGACCT	TGGCAGATCCCTGAGAGC
mGrin2d	TGCGATACAACCAGCCAAG	AGATGAAGGCGTCCAGTTTC
